# Supplementary material for: Effects of Disinfectants on Larval Growth and Gut Microbial Communities of Black Soldier Fly Larvae
Source: Insects. 2023 Mar 2;14(3):250. doi: 10.3390/insects14030250 (PMC10056710; doi:10.3390/insects14030250)
Supplement: Supplementary file 1 [file insects-14-00250-s001.zip]

Archive with 1 entries (1 files):
- insects-2206921-supplementary.pdf
